# Supplementary material for: Effect of Helichrysum italicum in Promoting Collagen Deposition and Skin Regeneration in a New Dynamic Model of Skin Wound Healing
Source: Int J Mol Sci. 2024 Apr 26;25(9):4736. doi: 10.3390/ijms25094736 (PMC11083432; doi:10.3390/ijms25094736)
Supplement: Supplementary file 1 [file ijms-25-04736-s001.zip]

Archive with 1 entries (1 files):
- ijms-2905656-supplementary.pdf
